# Supplementary material for: Risk Factors for Intestinal and Extraintestinal Cancers in Inflammatory Bowel Disease: A Retrospective Single-Center Cohort Study
Source: Cancers (Basel). 2025 Apr 22;17(9):1396. doi: 10.3390/cancers17091396 (PMC12071157; doi:10.3390/cancers17091396)
Supplement: Supplementary file 1 [file cancers-17-01396-s001.zip]

Archive with 1 entries (1 files):
- cancers-3520636-supplementary.pdf
